# Supplementary material for: Estimating the COVID-19 infection fatality ratio accounting for seroreversion using statistical modelling
Source: Commun Med (Lond). 2022 May 19;2:54. doi: 10.1038/s43856-022-00106-7 (PMC9120146; doi:10.1038/s43856-022-00106-7)
Supplement: Supplementary file 2 — Supplementary Data 1 [file 43856_2022_106_MOESM2_ESM.xlsx]

## Sheet: Sheet1
Study Location	Age Group (years)	Seroprev. Midday	Observed Seroprev.	Modelled Seroprev. without Serorev.	Modelled Seroprev. with Serorev.	Crude IFR (95% CI)	IFR without Serorev. (95% CrI)	IFR with Serorev. (95% CrI)
Brazil	(0,9]	2020-06-06	1.74	2.24 (2.06, 2.41)	2.24 (2.06, 2.47)	0.04 (0.02, 0.06)	0.03 (0.02, 0.03)	0.03 (0.02, 0.03)
Brazil	(9,19]	2020-06-06	1.82	2.22 (2.08, 2.39)	2.21 (2.06, 2.37)	0.03 (0.02, 0.04)	0.02 (0.02, 0.03)	0.02 (0.02, 0.03)
Brazil	(19,29]	2020-06-06	2.48	2.29 (2.13, 2.45)	2.31 (2.17, 2.46)	0.07 (0.06, 0.08)	0.07 (0.06, 0.08)	0.07 (0.06, 0.08)
Brazil	(29,39]	2020-06-06	2.61	2.35 (2.21, 2.48)	2.35 (2.2, 2.5)	0.19 (0.16, 0.23)	0.21 (0.19, 0.24)	0.21 (0.18, 0.24)
Brazil	(39,49]	2020-06-06	3.17	2.45 (2.3, 2.61)	2.45 (2.27, 2.65)	0.4 (0.34, 0.47)	0.51 (0.45, 0.58)	0.49 (0.43, 0.56)
Brazil	(49,59]	2020-06-06	2.65	2.38 (2.24, 2.57)	2.36 (2.16, 2.53)	1.07 (0.91, 1.28)	1.18 (1.05, 1.35)	1.14 (1, 1.31)
Brazil	(59,69]	2020-06-06	1.85	2.15 (2.01, 2.33)	2.14 (2.01, 2.31)	3.6 (2.95, 4.54)	3.17 (2.8, 3.64)	3.07 (2.68, 3.55)
Brazil	(69,79]	2020-06-06	2.17	2.24 (2.07, 2.4)	2.26 (2.1, 2.47)	6.2 (4.89, 8.25)	6.23 (5.46, 7.22)	6.01 (5.23, 6.98)
Brazil	(79,999]	2020-06-06	2.02	2.24 (2.04, 2.42)	2.22 (2.05, 2.42)	13.07 (9.11, 21.3)	13.34 (11.54, 15.57)	12.86 (11.1, 15.11)
Denmark	(0,59]	2020-04-30	2.4	2.12 (1.92, 2.31)	2.12 (1.96, 2.35)	0.01 (0.01, 0.02)	0.02 (0.01, 0.04)	0.02 (0.01, 0.04)
Denmark	(59,69]	2020-04-30	2.4	2.1 (1.94, 2.31)	2.12 (1.93, 2.36)	0.28 (0.19, 0.41)	0.45 (0.29, 0.88)	0.44 (0.28, 0.85)
Denmark	(69,79]	2020-04-30	2.4	2.1 (1.94, 2.33)	2.11 (1.94, 2.37)	0.96 (0.66, 1.39)	1.57 (1.07, 3.06)	1.51 (1.03, 2.84)
Denmark	(79,999]	2020-04-30	2.4	2.1 (1.94, 2.35)	2.12 (1.94, 2.37)	4.02 (2.79, 5.76)	6.8 (4.75, 13.03)	6.51 (4.55, 12.34)
England	(0,44]	2020-07-02	6.87	6.63 (6.46, 6.8)	6.64 (6.45, 6.83)	0.02 (0.02, 0.02)	0.02 (0.02, 0.02)	0.02 (0.01, 0.02)
England	(44,64]	2020-07-02	6.18	6.1 (5.94, 6.26)	6.11 (5.96, 6.27)	0.52 (0.5, 0.54)	0.45 (0.39, 0.51)	0.41 (0.32, 0.47)
England	(64,74]	2020-07-02	3.89	4.37 (4.19, 4.61)	4.4 (4.09, 4.58)	3.21 (2.99, 3.48)	2.56 (2.17, 2.98)	2.33 (1.8, 2.75)
England	(74,999]	2020-07-02	3.96	4.79 (4.51, 5.07)	4.76 (4.49, 5.06)	17.44 (15.85, 19.33)	14.98 (12.66, 17.42)	13.62 (10.45, 15.99)
Italy	(0,9]	2020-06-20	2.2	2.44 (2.28, 2.62)	2.45 (2.24, 2.64)	0 (0, 0.01)	0 (0, 0.01)	0 (0, 0.01)
Italy	(9,19]	2020-06-20	2.2	2.45 (2.28, 2.63)	2.45 (2.28, 2.58)	0 (0, 0)	0 (0, 0)	0 (0, 0)
Italy	(19,29]	2020-06-20	2.1	2.4 (2.21, 2.54)	2.39 (2.23, 2.55)	0.01 (0.01, 0.01)	0.01 (0.01, 0.02)	0.01 (0.01, 0.02)
Italy	(29,39]	2020-06-20	2.25	2.4 (2.23, 2.59)	2.43 (2.26, 2.58)	0.04 (0.04, 0.05)	0.04 (0.03, 0.06)	0.04 (0.03, 0.05)
Italy	(39,49]	2020-06-20	2.4	2.46 (2.32, 2.62)	2.45 (2.31, 2.57)	0.14 (0.12, 0.16)	0.15 (0.13, 0.18)	0.14 (0.12, 0.17)
Italy	(49,59]	2020-06-20	3.1	2.65 (2.52, 2.79)	2.64 (2.49, 2.8)	0.4 (0.35, 0.46)	0.52 (0.45, 0.59)	0.49 (0.43, 0.56)
Italy	(59,69]	2020-06-20	2.6	2.5 (2.34, 2.71)	2.49 (2.38, 2.64)	1.75 (1.49, 2.04)	2.02 (1.78, 2.3)	1.92 (1.69, 2.18)
Italy	(69,79]	2020-06-20	2.5	2.48 (2.31, 2.67)	2.48 (2.29, 2.69)	5.64 (4.83, 6.55)	6.58 (5.84, 7.46)	6.26 (5.52, 7.08)
Italy	(79,89]	2020-06-20	2.5	2.49 (2.31, 2.66)	2.48 (2.3, 2.67)	12.47 (10.78, 14.3)	15.71 (13.95, 17.72)	14.91 (13.17, 16.93)
Italy	(89,999]	2020-06-20	2.5	2.46 (2.32, 2.64)	2.47 (2.31, 2.66)	19.44 (16.99, 22.03)	26.63 (23.46, 30.34)	25.19 (22.27, 28.67)
Netherlands	(0,49]	2020-05-15	5.5	5.46 (5.2, 5.74)	5.44 (5.17, 5.71)	0.01 (0.01, 0.01)	0.01 (0, 0.01)	0.01 (0, 0.01)
Netherlands	(49,59]	2020-05-15	5.5	5.35 (5.03, 5.62)	5.35 (5.1, 5.66)	0.11 (0.1, 0.12)	0.11 (0.09, 0.14)	0.11 (0.09, 0.13)
Netherlands	(59,69]	2020-05-15	5.5	5.4 (5.16, 5.7)	5.43 (5.06, 5.67)	0.45 (0.41, 0.5)	0.46 (0.41, 0.53)	0.44 (0.39, 0.51)
Netherlands	(69,79]	2020-05-15	5.5	5.43 (5.09, 5.69)	5.41 (5.12, 5.77)	2 (1.82, 2.21)	2.1 (1.89, 2.35)	2 (1.81, 2.25)
Netherlands	(79,89]	2020-05-15	5.5	5.43 (5.13, 5.69)	5.39 (5.1, 5.73)	6.38 (5.84, 7.01)	7 (6.37, 7.8)	6.68 (6.06, 7.46)
Netherlands	(89,999]	2020-05-15	5.5	5.41 (5.03, 5.74)	5.4 (5.12, 5.73)	10.65 (9.8, 11.65)	12.25 (10.99, 13.84)	11.67 (10.45, 13.23)
Spain	(0,9]	2020-06-15	3.07	3.76 (3.59, 3.98)	3.69 (3.51, 3.94)	0 (0, 0)	0 (0, 0)	0 (0, 0)
Spain	(9,19]	2020-06-15	3.81	4.37 (4.21, 4.57)	4.29 (4.14, 4.5)	0 (0, 0)	0 (0, 0.01)	0 (0, 0.01)
Spain	(19,29]	2020-06-15	4.73	5.03 (4.83, 5.22)	4.94 (4.74, 5.13)	0.01 (0.01, 0.02)	0.01 (0.01, 0.02)	0.01 (0.01, 0.02)
Spain	(29,39]	2020-06-15	4.54	4.89 (4.72, 5.05)	4.81 (4.62, 5.01)	0.03 (0.03, 0.04)	0.03 (0.02, 0.04)	0.03 (0.02, 0.04)
Spain	(39,49]	2020-06-15	5.61	5.67 (5.49, 5.82)	5.57 (5.41, 5.75)	0.07 (0.06, 0.07)	0.07 (0.06, 0.08)	0.06 (0.06, 0.07)
Spain	(49,59]	2020-06-15	5.95	5.92 (5.78, 6.08)	5.82 (5.63, 6.02)	0.21 (0.2, 0.23)	0.21 (0.19, 0.24)	0.2 (0.18, 0.22)
Spain	(59,69]	2020-06-15	6.22	6.06 (5.87, 6.3)	5.99 (5.79, 6.16)	0.73 (0.67, 0.79)	0.75 (0.69, 0.81)	0.71 (0.65, 0.78)
Spain	(69,79]	2020-06-15	6.52	6.19 (5.91, 6.35)	6.06 (5.82, 6.31)	2.46 (2.24, 2.72)	2.64 (2.45, 2.87)	2.5 (2.3, 2.74)
Spain	(79,89]	2020-06-15	5.59	5.58 (5.33, 5.86)	5.45 (5.19, 5.78)	7.78 (6.76, 9.1)	8.57 (7.8, 9.46)	8.13 (7.36, 9)
Spain	(89,999]	2020-06-15	7.71	5.58 (5.27, 5.89)	5.48 (5.12, 5.84)	10.05 (7.73, 13.85)	15.5 (13.83, 17.36)	14.71 (13.15, 16.56)
Sweden	(0,9]	2020-06-10	7.1	5.52 (5.25, 5.9)	5.51 (5.08, 5.93)	0 (0, 0)	0 (0, 0.01)	0 (0, 0.01)
Sweden	(9,19]	2020-06-10	7.1	5.57 (5.21, 5.97)	5.47 (5.12, 5.88)	0 (0, 0)	0 (0, 0)	0 (0, 0)
Sweden	(19,29]	2020-06-10	7.1	5.54 (5.25, 5.89)	5.51 (5.05, 5.95)	0.01 (0.01, 0.01)	0.01 (0.01, 0.03)	0.01 (0.01, 0.03)
Sweden	(29,39]	2020-06-10	7.1	5.56 (5.18, 5.95)	5.49 (5.06, 5.88)	0.01 (0.01, 0.02)	0.02 (0.01, 0.04)	0.02 (0.01, 0.04)
Sweden	(39,49]	2020-06-10	7.1	5.58 (5.29, 6.08)	5.51 (5.06, 5.94)	0.05 (0.03, 0.07)	0.08 (0.05, 0.11)	0.07 (0.05, 0.11)
Sweden	(49,59]	2020-06-10	7.1	5.58 (5.27, 5.95)	5.51 (4.96, 5.9)	0.17 (0.11, 0.25)	0.25 (0.2, 0.35)	0.24 (0.19, 0.34)
Sweden	(59,69]	2020-06-10	7.1	5.58 (5.16, 5.98)	5.49 (5.11, 5.93)	0.44 (0.3, 0.65)	0.67 (0.54, 0.91)	0.64 (0.52, 0.9)
Sweden	(69,79]	2020-06-10	7.1	5.55 (5.22, 5.97)	5.48 (5.14, 5.84)	1.53 (1.05, 2.25)	2.35 (1.93, 3.18)	2.25 (1.85, 3.13)
Sweden	(79,89]	2020-06-10	7.1	5.54 (5.21, 5.9)	5.48 (5.12, 5.9)	6.22 (4.33, 8.94)	10.02 (8.28, 13.49)	9.6 (7.87, 13.34)
Sweden	(89,999]	2020-06-10	7.1	5.5 (5.07, 5.83)	5.46 (5.07, 5.92)	15.22 (10.93, 20.98)	27.05 (22.46, 36.46)	25.94 (21.32, 36.15)
Geneva, Switzerland	(0,9]	2020-05-07	0	9.18 (8.18, 10.03)	9.04 (8.17, 9.87)	-	0 (0, 0.01)	0 (0, 0.01)
Geneva, Switzerland	(9,19]	2020-05-07	14.77	9.41 (8.43, 10.21)	9.39 (8.51, 10.17)	0 (0, 0)	0 (0, 0.01)	0 (0, 0.01)
Geneva, Switzerland	(19,29]	2020-05-07	11.41	9.74 (8.92, 10.71)	9.65 (8.95, 10.43)	0 (0, 0)	0 (0, 0.01)	0 (0, 0.01)
Geneva, Switzerland	(29,39]	2020-05-07	11.41	9.64 (8.79, 10.38)	9.66 (8.79, 10.53)	0.02 (0.02, 0.03)	0.02 (0, 0.06)	0.02 (0, 0.06)
Geneva, Switzerland	(39,49]	2020-05-07	11.41	9.58 (8.86, 10.73)	9.61 (8.76, 10.28)	0 (0, 0)	0 (0, 0.01)	0 (0, 0.01)
Geneva, Switzerland	(49,59]	2020-05-07	11.49	9.22 (8.25, 9.98)	9.23 (8.31, 9.94)	0.11 (0.08, 0.16)	0.12 (0.05, 0.21)	0.11 (0.05, 0.2)
Geneva, Switzerland	(59,69]	2020-05-07	11.49	9.2 (8.19, 9.9)	9.12 (8.14, 10.18)	0.26 (0.19, 0.39)	0.28 (0.14, 0.46)	0.27 (0.14, 0.44)
Geneva, Switzerland	(69,79]	2020-05-07	7.34	8.96 (8.02, 9.75)	8.99 (8.02, 9.82)	1.75 (1.01, 4.53)	1.28 (0.9, 1.74)	1.23 (0.87, 1.68)
Geneva, Switzerland	(79,999]	2020-05-07	7.34	8.87 (8.13, 9.81)	8.83 (7.98, 9.67)	9.33 (5.55, 21.53)	7.41 (6.03, 9.2)	7.13 (5.81, 8.9)
Zurich, Switzerland	(0,9]	2020-05-16	1.59	1.52 (1.39, 1.71)	1.54 (1.41, 1.66)	0 (0, 0)	0.01 (0, 0.02)	0.01 (0, 0.02)
Zurich, Switzerland	(9,19]	2020-05-16	1.59	1.53 (1.39, 1.7)	1.52 (1.39, 1.71)	0 (0, 0)	0.01 (0, 0.02)	0.01 (0, 0.02)
Zurich, Switzerland	(19,29]	2020-05-16	1.59	1.52 (1.39, 1.71)	1.53 (1.39, 1.7)	0 (0, 0)	0.01 (0, 0.02)	0.01 (0, 0.02)
Zurich, Switzerland	(29,39]	2020-05-16	1.59	1.52 (1.39, 1.71)	1.54 (1.39, 1.67)	0 (0, 0)	0.01 (0, 0.01)	0.01 (0, 0.01)
Zurich, Switzerland	(39,49]	2020-05-16	1.59	1.53 (1.4, 1.69)	1.54 (1.38, 1.7)	0 (0, 0)	0.01 (0, 0.01)	0.01 (0, 0.01)
Zurich, Switzerland	(49,59]	2020-05-16	1.59	1.54 (1.4, 1.72)	1.53 (1.38, 1.68)	0.12 (0.08, 0.18)	0.11 (0.02, 0.25)	0.11 (0.02, 0.24)
Zurich, Switzerland	(59,69]	2020-05-16	1.59	1.53 (1.36, 1.69)	1.54 (1.41, 1.67)	0.42 (0.3, 0.64)	0.42 (0.19, 0.74)	0.4 (0.18, 0.7)
Zurich, Switzerland	(69,79]	2020-05-16	1.59	1.52 (1.37, 1.68)	1.52 (1.37, 1.67)	0.91 (0.66, 1.39)	0.92 (0.5, 1.45)	0.88 (0.49, 1.39)
Zurich, Switzerland	(79,999]	2020-05-16	1.59	1.51 (1.37, 1.66)	1.51 (1.37, 1.65)	7.35 (5.42, 10.82)	7.98 (6.01, 10.61)	7.62 (5.75, 10.07)
New York State, USA	(0,9]	2020-04-23	12.49	12.25 (11.86, 12.67)	12.28 (11.86, 12.73)	0 (0, 0)	0 (0, 0)	0 (0, 0)
New York State, USA	(9,19]	2020-04-23	12.49	12.26 (11.8, 12.73)	12.25 (11.86, 12.67)	0 (0, 0)	0 (0, 0)	0 (0, 0)
New York State, USA	(19,29]	2020-04-23	12.49	12.28 (11.81, 12.69)	12.28 (11.81, 12.62)	0.02 (0.02, 0.02)	0.02 (0.02, 0.02)	0.02 (0.02, 0.02)
New York State, USA	(29,39]	2020-04-23	12.49	12.25 (11.82, 12.73)	12.32 (11.89, 12.8)	0.07 (0.07, 0.07)	0.07 (0.06, 0.08)	0.07 (0.06, 0.08)
New York State, USA	(39,49]	2020-04-23	12.49	12.26 (11.82, 12.73)	12.28 (11.88, 12.76)	0.2 (0.19, 0.22)	0.21 (0.19, 0.24)	0.21 (0.19, 0.23)
New York State, USA	(49,59]	2020-04-23	12.49	12.28 (11.89, 12.64)	12.28 (11.92, 12.62)	0.51 (0.48, 0.54)	0.53 (0.49, 0.59)	0.52 (0.47, 0.57)
New York State, USA	(59,69]	2020-04-23	10.89	11.23 (10.69, 11.72)	11.27 (10.77, 11.76)	1.4 (1.3, 1.5)	1.43 (1.3, 1.57)	1.38 (1.25, 1.53)
New York State, USA	(69,79]	2020-04-23	10.89	11.2 (10.69, 11.68)	11.2 (10.72, 11.85)	3.05 (2.85, 3.28)	3.17 (2.89, 3.5)	3.07 (2.78, 3.39)
New York State, USA	(79,999]	2020-04-23	10.89	11.15 (10.5, 11.67)	11.21 (10.73, 11.59)	7.2 (6.74, 7.71)	7.8 (7.14, 8.56)	7.56 (6.89, 8.37)
